# Supplementary material for: Modulating Expression Levels of TCP Transcription Factors by Mentha x piperita Volatiles—An Allelopathic Tool to Influence Leaf Growth?
Source: Plants (Basel). 2022 Nov 14;11(22):3078. doi: 10.3390/plants11223078 (PMC9697212; doi:10.3390/plants11223078)
Supplement: Supplementary file 1 [file plants-11-03078-s001.zip]

Archive with 1 entries (1 files):
- plants-1995274-supplementary.pdf
